# Supplementary material for: Scolopostethus affinis (Schilling) (Hemiptera, Heteroptera, Rhyparochromidae, Drymini): a new alien established in North America
Source: Zookeys. 2019 Nov 14;889:17–22. doi: 10.3897/zookeys.889.35805 (PMC6872823; doi:10.3897/zookeys.889.35805)
Supplement: XML Treatment for Scolopostethus affinis [file zookeys.889.35805-treatment1.xml]

<!DOCTYPE tp:taxon-treatment
  PUBLIC "-//TaxonX//DTD Taxonomic Treatment Publishing DTD v0 20100105//EN" "tax-treatment-NSO.dtd">
<tp:taxon-treatment xmlns:tp="http://www.plazi.org/taxpub"><tp:treatment-meta><kwd-group><label>Taxon classification</label><kwd><named-content xmlns:xlink="http://www.w3.org/1999/xlink" content-type="kingdom">Animalia</named-content></kwd></kwd-group><mixed-citation publication-type="journal"><person-group><name><surname>Larson</surname><given-names>David J.</given-names></name><name><surname>Scudder</surname><given-names>Geoffrey G.E.</given-names></name></person-group><article-title><italic><tp:taxon-name><tp:taxon-name-part taxon-name-part-type="genus" reg="Scolopostethus">Scolopostethus</tp:taxon-name-part> <tp:taxon-name-part taxon-name-part-type="species" reg="affinis">affinis</tp:taxon-name-part></tp:taxon-name></italic> (Schilling) (<tp:taxon-name><tp:taxon-name-part taxon-name-part-type="order">Hemiptera</tp:taxon-name-part></tp:taxon-name>, <tp:taxon-name><tp:taxon-name-part taxon-name-part-type="suborder">Heteroptera</tp:taxon-name-part></tp:taxon-name>, <tp:taxon-name><tp:taxon-name-part taxon-name-part-type="family">Rhyparochromidae</tp:taxon-name-part></tp:taxon-name>, <tp:taxon-name><tp:taxon-name-part taxon-name-part-type="tribe">Drymini</tp:taxon-name-part></tp:taxon-name>): a new alien established in North America</article-title><source>Zookeys</source><day>14</day><month>11</month><year>2019</year><volume>889</volume><fpage>17</fpage><lpage>22</lpage><pub-id pub-id-type="doi">10.3897/zookeys.889.35805</pub-id></mixed-citation></tp:treatment-meta><tp:nomenclature><tp:taxon-name><object-id xmlns:xlink="http://www.w3.org/1999/xlink" content-type="arpha" xlink:type="simple">413312D2-ACEA-589D-9A08-0FB04A71DC15</object-id>
            <tp:taxon-name-part taxon-name-part-type="genus" reg="Scolopostethus">Scolopostethus</tp:taxon-name-part>
            <tp:taxon-name-part taxon-name-part-type="species" reg="affinis">affinis</tp:taxon-name-part>
          </tp:taxon-name><tp:taxon-authority>(Schilling, 1829)</tp:taxon-authority><xref ref-type="fig" rid="F1">Fig. 1</xref><tp:nomenclature-citation-list><tp:nomenclature-citation><tp:taxon-name>
                <tp:taxon-name-part taxon-name-part-type="genus" reg="Pachymerus">Pachymerus</tp:taxon-name-part> <tp:taxon-name-part taxon-name-part-type="species" reg="affinis">affinis</tp:taxon-name-part></tp:taxon-name><comment>Schilling, 1829, Beitr. Ent. Schles. Fn. 1: 80.</comment></tp:nomenclature-citation><tp:nomenclature-citation><tp:taxon-name>
                <tp:taxon-name-part taxon-name-part-type="genus" reg="Scolopostethus">Scolopostethus</tp:taxon-name-part> <tp:taxon-name-part taxon-name-part-type="species" reg="affinis">affinis</tp:taxon-name-part></tp:taxon-name><comment>: Stål 1862, Ofv. Vet. Akad. Forh. 10: 219 (current combination).</comment></tp:nomenclature-citation><tp:nomenclature-citation><tp:taxon-name>
                <tp:taxon-name-part taxon-name-part-type="genus" reg="Scolopostethus">Scolopostethus</tp:taxon-name-part> <tp:taxon-name-part taxon-name-part-type="species" reg="adjunctus">adjunctus</tp:taxon-name-part></tp:taxon-name><comment>Douglas &amp; Scott, 1865, Brit. Hem. Het.: 183 (synonym).</comment></tp:nomenclature-citation><tp:nomenclature-citation><tp:taxon-name>
                <tp:taxon-name-part taxon-name-part-type="genus" reg="Scolopostethus">Scolopostethus</tp:taxon-name-part> <tp:taxon-name-part taxon-name-part-type="species" reg="affinis">affinis</tp:taxon-name-part></tp:taxon-name><comment>: <xref ref-type="bibr" rid="B9">Slater 1964</xref>, Cat. <tp:taxon-name><tp:taxon-name-part taxon-name-part-type="family">Lygaeidae</tp:taxon-name-part></tp:taxon-name> World 2: 954 (bibliography).</comment></tp:nomenclature-citation><tp:nomenclature-citation><tp:taxon-name>
                <tp:taxon-name-part taxon-name-part-type="genus" reg="Scolopostethus">Scolopostethus</tp:taxon-name-part> <tp:taxon-name-part taxon-name-part-type="species" reg="affinis">affinis</tp:taxon-name-part></tp:taxon-name><comment>: <xref ref-type="bibr" rid="B8">Péricart 1998</xref>, Fauna de France 84B: 301 (description).</comment></tp:nomenclature-citation><tp:nomenclature-citation><tp:taxon-name>
                <tp:taxon-name-part taxon-name-part-type="genus" reg="Scolopostethus">Scolopostethus</tp:taxon-name-part> <tp:taxon-name-part taxon-name-part-type="species" reg="affinis">affinis</tp:taxon-name-part></tp:taxon-name><comment>: Dellapé &amp; Henry, <tp:taxon-name><tp:taxon-name-part taxon-name-part-type="superfamily">Lygaeoidea</tp:taxon-name-part></tp:taxon-name> Species File, Ver. 5.0/5.0 (2019) (bibliography, distribution).</comment></tp:nomenclature-citation></tp:nomenclature-citation-list></tp:nomenclature><tp:treatment-sec sec-type="description" id="SECID0EQMAC"><title>Description.</title><p><bold><italic>Colour.</italic></bold> Head fuscous; antennae with first and second segments completely pale ferruginous, third antennal segment basally pale ferruginous, with rest of third segment and whole of fourth segments dark brown; rostrum with first segment fuscous, second and third segments ochraceous, and fourth segment ferruginous. Pronotum with anterior lobe of disc fuscous, posterior lobe ferruginous with humeral angles and patch on each side of midline dark brown; anterior margin of pronotum dark ferruginous; lateral carina dusky anteriorly, but pale ochraceous at level of transverse impression, and more or less fuscous posteriorly. Scutellum fuscous. Hemelytra flavo-ochraceous, with posterior third of corium fuscous and streaks of fuscous extending basally along R+M, along subcostal area and along second row of punctures adjacent to scutellum; corium with a distinct quadrate fuscous spot about middle and almost or actually contacting costal margin; clavus with apical fuscous streak between middle rows of punctures; membrane pale with veins fuscous. Legs flavescent, with fore femora medially dark brown. Venter fuscous with anterior margin of prosternum, posterior margin of proplura and metapleura, and coxal covers (= acetabula) flavo-ferruginous.</p><p><bold><italic>Structure.</italic></bold> Head punctate; rostrum reaching to or almost to middle coxae, with first segment reaching to or almost to anterior margin of prosternum. Pronotum punctate, especially near anterior margin; pronotum of brachypterous forms rather quadrate and slightly concave at level of transverse impression: pronotum in macropters distinctly wider than long and distinctly concave laterally; anterior lobe of disc longer than posterior lobes, in most cases twice as long. Hemelytra in brachypters reaching middle of tergum VI, in macropters reaching virtually to end of abdomen. Clavus with three rows of regular punctures, plus a few odd punctures in apical half between the two rows nearest scutellum. Fore femora incrassate, with rows of small spines both antero- and postero-ventrally, the antero-ventral row extending along most of femora with small spines both distal and proximal to the larger spine, found on the apical third of femora. Fore tibia of male distinctly curved, with apex expanded and with small spines. Mesosternum of male with a pair of curved processes, replaced in female by short tubercles, best seen in side view.</p><p>Measurement of British specimens (all measurements in mm):</p><p><bold>Male brachypter</bold> (<italic>N</italic> = 10). Head width: 0.76 (0.70–0.82).</p><p>Antennal measurements: 0.38 (0.37–0.43): 0.64 (0.62–0.70): 0.59 (0.56–0.60): 0.67 (0.13–0.70).</p><p>Pronotal width: 1.16 (1.07–1.23) pronotal length 0.95 (0.90–1.07).</p><p>Total length: 3.79 (3.60–3.80).</p><p><bold>Male macropter</bold>. Head width: 0.79 (0.75–0.83).</p><p>Antennal measurements: 0.38 (0.37–0.40): 0.61 (0.60–0.63): 0.57: 0.65 (0.63–0.67).</p><p>Pronotal width: 1.14 (1.00–1.25), pronotal length 0.82 (0.77–0.87).</p><p>Total length: 3.80 (3.50–4.04).</p><p><bold>Female macropter</bold> (<italic>N</italic> not recorded). Head with: 0.82 (0.80–0.83).</p><p>Antennal measurements: 0.37 (0.36–0.40): 0.62 (0.60–0.63): 0.58 (0.57–0.62): 0.67 (0.65–0.70).</p><p>Pronotal width: 1.32 (1.28–1.38), pronotal length 0.91 (0.90–0.92).</p><p>Total length: 4.13 (4.00–4.25).</p><p>
            <bold>Measurements of Quebec specimens</bold>
          </p><p>Total length: male (<italic>N</italic> = 10) 3.40–3.77; female (<italic>N</italic> = 10) 3.70–4.14.</p><p>Percent brachypterous: male 85.7 % (<italic>N</italic> = 21); female 63.6% (<italic>N</italic> = 11).</p></tp:treatment-sec><tp:treatment-sec sec-type="diagnosis" id="SECID0EMOAC"><title>Diagnosis and remarks.</title><p>The species is easily recognised and distinguished from Nearctic species of <italic><tp:taxon-name><tp:taxon-name-part taxon-name-part-type="genus" reg="Scolopostethus">Scolopostethus</tp:taxon-name-part></tp:taxon-name></italic> by the pair of curved processes on the mesosternum of males (Fig. <xref ref-type="fig" rid="F1">1B</xref>), and the short tubercles on the mesosternum of females in front of the middle coxae, which are best seen in the side view of thorax. The antennae are distinct (Fig. <xref ref-type="fig" rid="F1">1</xref>) in that the second segment lacks a fuscous apex and is unicolourous whereas in <italic><tp:taxon-name><tp:taxon-name-part taxon-name-part-type="genus" reg="Scolopostethus">S.</tp:taxon-name-part> <tp:taxon-name-part taxon-name-part-type="species" reg="thomsoni">thomsoni</tp:taxon-name-part></tp:taxon-name></italic> Reuter, the second antennal segment has the apex clearly fuscous.</p><fig id="F1" position="float" orientation="portrait"><object-id xmlns:xlink="http://www.w3.org/1999/xlink" content-type="doi" xlink:type="simple">10.3897/zookeys.889.35805.figure1</object-id><object-id xmlns:xlink="http://www.w3.org/1999/xlink" content-type="arpha" xlink:type="simple">79093C31-B0F6-5F6F-9237-699A1C34F888</object-id><label>Figure 1.</label><caption><p><italic><tp:taxon-name><tp:taxon-name-part taxon-name-part-type="genus" reg="Scolopostethus">Scolopostethus</tp:taxon-name-part> <tp:taxon-name-part taxon-name-part-type="species" reg="affinis">affinis</tp:taxon-name-part></tp:taxon-name></italic>, male brachypter. <bold>A</bold> dorsal aspect <bold>B</bold> lateral aspect, arrow indicates mesosternal process.</p></caption><graphic xmlns:xlink="http://www.w3.org/1999/xlink" xlink:href="zookeys-889-017-g001.jpg" position="float" orientation="portrait" xlink:type="simple" id="oo_356408.jpg"><uri content-type="original_file" xlink:type="simple">https://binary.pensoft.net/fig/356408</uri></graphic></fig><p>The fore femora of <italic><tp:taxon-name><tp:taxon-name-part taxon-name-part-type="genus" reg="Scolopostethus">S.</tp:taxon-name-part> <tp:taxon-name-part taxon-name-part-type="species" reg="affinis">affinis</tp:taxon-name-part></tp:taxon-name></italic>, like <italic><tp:taxon-name><tp:taxon-name-part taxon-name-part-type="genus" reg="Scolopostethus">S.</tp:taxon-name-part> <tp:taxon-name-part taxon-name-part-type="species" reg="thomsoni">thomsoni</tp:taxon-name-part></tp:taxon-name></italic>, have a row of short spines both antero- and postero-ventrally, with the antero-ventral row with short spines both proximal and distal to the larger spine.</p></tp:treatment-sec><tp:treatment-sec sec-type="material" id="SECID0EBBAE"><title>Material examined.</title><p>Quebec material examined is as follows:</p><p>17♂ 8♀, QUEBEC, Montreal, Outremont, weedy lawn, 29.ix.2018 (D. Larson) [<named-content xmlns:xlink="http://www.w3.org/1999/xlink" content-type="dwc:institutional_code" xlink:type="simple">CNC</named-content>, <abbrev xmlns:xlink="http://www.w3.org/1999/xlink" content-type="institution" xlink:title="D.J. Larson collection" id="ABBRID0ENBAE" xlink:type="simple">DJL</abbrev>, <abbrev xmlns:xlink="http://www.w3.org/1999/xlink" content-type="institution" xlink:title="G.G.E. Scudder collection" id="ABBRID0ESBAE" xlink:type="simple">GGES</abbrev>].</p><p>5♂ 1♀, QUEBEC, Montreal, Olympic Park, 24.ix.2018 (D. Larson) [<abbrev xmlns:xlink="http://www.w3.org/1999/xlink" content-type="institution" xlink:title="D.J. Larson collection" id="ABBRID0EZBAE" xlink:type="simple">DJL</abbrev>, <abbrev xmlns:xlink="http://www.w3.org/1999/xlink" content-type="institution" xlink:title="G.G.E. Scudder collection" id="ABBRID0E5BAE" xlink:type="simple">GGES</abbrev>].</p></tp:treatment-sec><ref-list><ref id="B9"><mixed-citation xmlns:xlink="http://www.w3.org/1999/xlink" xlink:type="simple"><person-group><name name-style="western"><surname>Slater</surname><given-names>JA</given-names></name></person-group> (<year>1964</year>) <source>A Catalogue of the <tp:taxon-name><tp:taxon-name-part taxon-name-part-type="family">Lygaeidae</tp:taxon-name-part></tp:taxon-name> of the World (2 vols).</source><publisher-name>University of Connecticut</publisher-name>, <publisher-loc>Storrs</publisher-loc>, <size units="page">1688 pp</size>.</mixed-citation></ref><ref id="B8"><mixed-citation xmlns:xlink="http://www.w3.org/1999/xlink" xlink:type="simple"><person-group><name name-style="western"><surname>Péricart</surname><given-names>J</given-names></name></person-group> (<year>1998</year>) Hémiptères <tp:taxon-name><tp:taxon-name-part taxon-name-part-type="family">Lygaeidae</tp:taxon-name-part></tp:taxon-name> Euro-Méditerranéens. Volume 2. Systématique: Seconde Partie. <tp:taxon-name><tp:taxon-name-part taxon-name-part-type="subfamily">Oxycareninae</tp:taxon-name-part></tp:taxon-name>, <tp:taxon-name><tp:taxon-name-part taxon-name-part-type="subfamily">Bledionotinae</tp:taxon-name-part></tp:taxon-name>, <tp:taxon-name><tp:taxon-name-part taxon-name-part-type="subfamily">Rhyparochrominae</tp:taxon-name-part></tp:taxon-name> (1). Faune de France. France et Régions Limitrophes 84B: 1–453.</mixed-citation></ref></ref-list></tp:taxon-treatment>
